# Supplementary material for: Cueing-assisted gamified augmented-reality home rehabilitation for gait and balance in people with Parkinson disease: feasibility and effectiveness in the clinical pathway
Source: Phys Ther. 2026 Feb 10;106(3):pzag012. doi: 10.1093/ptj/pzag012 (PMC13023367; doi:10.1093/ptj/pzag012)
Supplement: PTJ_-_2025_-_0464_R2_Supplementary_Material_10_pzag012 [file ptj_-_2025_-_0464_r2_supplementary_material_10_pzag012.xlsx]

## Sheet: Adherence
	Session Adherence			Active minutes Adherence
P-nummer	I-Adherence	II-Adherence	III-Adherence	I-Adherence	II-Adherence	III-Adherence
P1	76.3636	84	76.3636	89.5688	80.2341	74.2173
P2	107.692	93.3333	116.667	94.3146	99.6252	100
P3
P4	100	86.1538	90	85.3056	100	96.3636
P5	114.545	84	114.545	87.4159	101.676	100
P6	100	110	90	103.063	85.2687	97.0934
P7	96.9231	60	75.3846	47.2686	71.0436	60.7276
P8	102.667	140	112	98.0376	94.0509	82.1498
P9	93.3333	98.8235	62.2222	89.1528	94.077	79.1667
P10	102.667	96.25	96.25	99.914	101.227	102.943
P11	102.667	102.667	74.6667	95.0505	98.4848	98.4792
P12	120	120	110	82.4275	99.2765	99.9786
P13
P14	90	86.1538	80	69.7305	94.9644	97.9167
P15
P16	70	40	46.6667	60.5102	45.4245	31.5238
P17	88.4211	51.5789	36.8421	93.7016	97.4355	100
P18	140	130	90	101.161	90.166	102.772
P19	96.9231	70	96.9231	84.487	78.8458	85.458
P20	122.5	90.5882	113.75	86.6209	90.9558	85.4771
P21
P22
P23	120	120	121.333	96.6663	102.188	100.475
P24	107.059	98.8235	74.1176	96.4128	98.8697	98.1005
P25
P26	100	96.9231	75.3846	66.2834	80.5387	83.3981
P27
P28
P29
P30	21.5385	32.3077	50	84.5339	64	51.706
P31
P32	100	100	120	100.508	93.3418	96.9354
P33
P34	122.5	96.25	105	76.4699	91.2291	101.543
P35	105	96.25	113.75	100.885	101.296	100.041
P36	70	113.75	112	89.2139	95.7459	85.7089
P37	110	80	96.9231	77.0571	78.8032	84.1136
P38	120	100	120	91.2106	100	94.0887
P39	113.75	78.75	87.5	95.155	93.8367	106.514
P40	113.75	105	96.25	109.305	108.173	90.6313
P41
P42	140	121.333	110	101.963	103.539	84.5339
P43	58.3333	46.6667	64.6154	136.356	100	94.6082
P44	140	140	129.231	99.3672	104.034	109.125
P45	107.692	80	80	62.748	94.3182	83.2701
P46	118.462	110	110	74.4244	92.3556	87.9786
P47	65.3333	56	93.3333	57.3465	90.4621	86.7506
P48	95.7895	85.5556	93.3333	91.1337	103.209	98.5321
P49	110	120	121.333	75.045	99.3599	100
P50	28	30	46.6667	100	100	86.3092
P51	110	130	120	137.326	160.821	198.966
P52
P53	82.3529	122.5	43.75	73.7431	70.4986	83.9605
P54	164.706	131.25	102.083	89.8115	100	100
P55	52.5	122.5	87.5	71.7576	79.0448	96.2793
P56	112	87.5	102.667	86.0753	91.3366	93.1003
P57	130	130	100	105.168	90.5436	100
P58	140	140	140	100.811	105.57	101.887
P59	96.25	113.75	61.25	69.8851	98.6875	100
P60
P61	140	140	121.333	97.9494	109.225	103.567
P62	65.3333	50	80	79.4176	73.0435	92.8571
P63	96.9231	75.3846	32.3077	77.8444	66.0909	78.6165
P64	52.5	107.059	105	100	97.4268	100
P65	93.3333	84	80	97.0752	99.9859	85.9342
P66	56	78.75	84	78.2329	100	98.0735
P67
P68	107.059	98.8235	62.2222	85.292	100.833	89.1606
P69	110	120	100	111.239	93.1849	89.4677
P70
P71
P72	96.25	82.3529	98.8235	109.296	105.86	101.832
P73
P74	52.5	70	65.3333	94.4118	64.4323	78.0471
P75	70	130	100	80.0531	81.2944	77.177
P76	107.692	100	100	99.8856	95.0295	98.7895
P77	113.75	131.25	115.294	70.5726	82.2222	83.7587
P78
P79	131.25	122.5	102.667	126.472	96.4416	102.28
P80	127.273	114.545	89.0909	98.2667	87.7695	88.2854
P81
P82	95.7895	110.526	93.3333	99.3297	95.177	98.6087
P83	88.4211	108.889	103.158	96.935	100	100.137
P84	96.9231	70	90	83.7404	74.7177	77.1574
P85	118.462	120	96.9231	81.1955	85.0946	79.4964
P86
P87	120	100	100	102.421	98.2623	99.1883
P88	78.75	65.3333	70	86.7458	90.9524	93.8525
P89	118.462	107.692	118.462	77.7093	92.767	100
P90	105	93.3333	70	121.582	92.3942	56.2783
P91	115.294	98.8235	90.5882	104.069	103.306	93.0892
P92	107.692	120	118.462	92.4467	100.613	98.7617
P93	60	90	112	36.2247	56.5802	62.0943
P94	80	100	80	98.9137	98.7566	100.927
P95	93.3333	35	46.6667	23.3472	69.6825	73.9157
P96	107.692	93.3333	81.6667	93.3333	100	100
P97	93.3333	52.5	56	95.4576	85.3401	97.0626
P98
P99	87.5	90.5882	96.25	109.786	100	96.7109
P100	107.692	118.462	107.692	97.7667	100	100

## Sheet: Game performance
	BB - Rounds / min			BB - Squats&Sit-to-stands / min			CC - Completed laps / min			CC - Meters walked / min			HB - Correct pressed buttons / min			HB - Functional reaches / min			MP - Stomped&Squated / min			MP - Meters walked / min			PW - Placed pieces / min			PW - Functional reaches / min			Smash! - Score / min (rounds / min)			Smash! - Punches / min			WW - Orders / min			WW - Meters walked / min
P-nummer	I	II	III	I	II	III	I	II	III	I	II	III	I	II	III	I	II	III	I	II	III	I	II	III	I	II	III	I	II	III	I	II	III	I	II	III	I	II	III	I	II	III
P1	1.48611	1.84444	1.464	4.45833	6.13333	7.32			0			5.29412	19.6667	20.1293	20.6087	20.7917	21.0994	21.3913	10.3333	9.00946	9.48	34.0833	30.5868	28.72	5.14905	6.91176	6.39432	10.3523	13.8725	12.7886	8.24764	9.68172	4.74367	16.7786	20.6514	31.6862
P2	3.32642	3.29	2.67714	12.5353	16.45	17.54							28.9333	31	31.94	29.1778	31	32.28	15.4121	16.925	15.88	36.8222	41.7	42.48	10.2207	12.7774	13.6687	20.4943	25.5549	27.3374	8.2	7.93617	7.4	55.24	79.7021	100.1	3.00366	3.475	3.3	21.8434	23.7195	23.2453
P3
P4	1.6366	2.625	2.67736	8.18302	13.125	13.3868							21.75	23.85	24.9111	22.9	24.425	25.1778	11.16	12.15	12.1556	36.2	36.9	42.6222	7.56486	10.1016	10.5796	15.1297	20.2298	21.1592	5.08	5.85	6.06667	102.58	118.15	122.444	1.6	2.375	2.57778	14.6861	20.1472	21.2546
P5	2.89571	2.66	2.33968	9.86503	13.3	16.3778	1.36364	3.8	4	36.8182	35	41.4444	25.1668	26.7333	27.0444	25.24	26.8333	27.1111	10.2427	12.3667	12.2667	24.9527	28.7	29.1111	9.72615	10.6822	11.8356	19.4788	21.3644	23.6712	6.80211	6.53333	5.68889	44.616	66.2667	86	2.6202	2.6	2.57778	19.23	18.8896	18.5445
P6	2.91111	3.21389	3.44961	8.73333	9.64167	10.3488	5.7931	7.5368	4.76471	57.2414	47.0167	36.2353	26.45	18.3056	21.7805	32.6	19.2222	21.7805	12.4333	11.8873	12.3125	33.8833	37.0111	33.125	9.2869	8.24553	7.0619	18.5738	16.4911	14.1238	11.02	13.385	18.7442	55.38	67.1207	93.9767	3.11429	2.45283	2.07692	23.6724	19.5992	17.2924
P7	3.14118	4.43333	3.91429	3.14118	4.43333	3.91429							19.8	19.5	21.4667	20.8	19.8	21.8	8.8425	8.82245	8.6	26.6793	26.504	25	8.98649	9.80609	10.5882	18.0405	19.6122	21.1765	11.9515	10.7333	11.7143	23.9723	21.5333	23.4571	1.4	2.53333	3.13333	17.9173	21.1964	24.043
P8	1.46267	1.07634	1.25	1.46267	2.10588	3.75							13.5667	17.1087	15.8286	15.4	18.3478	16.8286	5.86667	8.38462	9.29167	15.7	16.5962	17.0208	3.51166	4.7093	5.6917	7.07819	9.46221	11.3834	7.46653	8.75472	8.58	14.9926	17.5094	17.22	0.899839	1.16667		10.541	9.58333
P9	4.11667	1.68281	0.873469	7.18333	8.40689	6.11429							15.3972	11	10.6333	15.6102	11.0727	11.1	9.7	9.68333	7.54286	22.3667	20.05	23.0857	8.50909	8.08499	6.73333	17.0182	16.17	13.5	7.8633	4.73164	2.95	15.8514	29.8023	35.9167	1.14517			11.3251
P10	3.21622	3.54717	3.57576	4.2973	6.03774	5.96364	4.63636	4.75		43.3182	44.25		24.0364	27.4167	30.8333	24.4909	27.5	30.8788	10.1455	9.35702	10.45	28.4	29.357	30.2833	9.30845	8.9566	9.61264	18.7087	17.9132	19.2439	7.80392	9.32075	7.76364	21.1961	41.7547	51.4364	2.8876	2.89091	2.6	23.0328	23.0006	20.6249
P11	3.83636	3.08485	2.09286	3.83636	8.41818	12.95							26.7747	30.2	28.775	27.0178	30.3636	28.875	7.25455	7.98182	6.9	31.2	30.6	31.975	5.99751	7.12727	5.8597	11.995	14.2727	11.7469	10.4727	10.2182	5.25	21.1091	41.5818	67.575	2.85455	3.18	2.775	21.5034	22.7498	19.9689
P12	3.39705	3.55727	3.59394	7.25791	10.6718	10.7818							22.6808	27.8333	29.3455	22.8544	28.05	29.3455	12.4828	13.3333	12.6182	25.3448	30.1667	27.6727	8.38033	11.0345	12.3133	16.7607	22.1289	24.6541	11.1411	12.35	13	40.4811	124.283	131.127	2.56667	3.13333	2.83636	20.1477	24.1586	22.2741
P13
P14	0.776153	1.37286	1.65	0.776153	2.33967	4.95							4.98624	15.7	14.7556	33.0875	19.575	16.5778	6.99902	7.61667	6.91111	26.4516	28.7167	30.0222	5.38776	7.79322	8.3	10.7755	15.5864	16.6	7.06897	6.00622	6.37778	14.8851	31.027	47.3778
P15
P16	2.76667	2.93333	2.95	2.76667	2.93333	2.95							17.9443	19.5	20.2	17.9443	19.5	20.3	4.1	3.46154		7.85	8.65385		4.53782	4.69565		9.07563	9.3913		7.76667	6.55	7.98387	15.6	13.1	15.9677
P17	1.06667	1.26667	1.8	1.90769	3.8	1.8							12.1936	7.81481	10.72	12.2542	7.81481	10.72	8.05684	3.17143	0.6	15.7483	15.3714	12	4.1686	5.43504	6.12766	8.33719	10.8701	12.2553	8.43582	6.85714	6.32	29.4269	56.7429	63.6	1.62222	2.2	2.36	13.8516	18.1384	20.0158
P18	0.310695	1.50384	1.56667	1.26668	1.50384	1.56667	4.63235	5.00444	5.75	28.4118	32.7418	35.3	24.0979	25.9423	24.2308	29.1693	26.0385	24.4423	10.8667	11.6885	11.8	32.5833	32.623	36.02	7.68889	8.86889	10.2991	15.3778	17.8149	20.5982	8.32674	10.875	11.2	25.9638	54.6964	56.1818
P19	1.527	2.6	2.73333	1.527	2.6	2.73333							22.977	24.3667	25.4565	23.9311	24.9333	26.5787	9.99207	10.7	11.675	18.2474	19.2333	19.5	7.38144	9.66443	11.1294	14.8454	19.3289	22.3578	11.1386	8.96667	10.0222	22.3197	38.4333	50.2889		0	0.333333		10.1268	8.09027
P20	1.54094	1.37455	1.199	5.30139	6.87273	8.02915							22.36	22.3556	23.6791	23.62	23.3333	24.8141	10.4341	11.5	10.377	31.7103	38.3	37.9836	6.96986	8.20541	7.91155	13.9397	16.4432	15.8968	5.24615	4.36921	3.45455	35.0154	50.4376	53	2.09417	1.75084	1.5878	17.7364	14.6604	13.7921
P21
P22
P23	4.30083	3.98873	3.76899	7.51501	21.5833	29.8154							25.0536	27.5333	28.1077	25.2143	27.6667	28.5538	11.2138	12.1538	12.6462	38.6253	38.8615	38.4462	12.1336	15.8863	13.719	24.3228	31.7726	27.438	16.3164	7.93333	5.82728	46.997	89.0333	114.683	2.92308	3.07692	2.86486	21.1909	21.9644	20.6226
P24	2.82564	3.18333	3.66667	7.09231	9.55	11							22.2462	24.418	24.1333	23.4615	25.4133	25.1778	9.72727	11.2833	11.2889	22.8636	26.1	26.5556	9.42359	10.7996	11.2729	18.863	21.5992	22.5458	12.2462	12.7167	12.5333	47.1692	63.5833	62.8889	2.52	2.58182	3.125	19.0981	20.3465	23.6949
P25
P26	1.59223	2.77477	2.94286	1.59223	3.71171	2.94286							23.0523	23.3143	23.9143	23.5867	24.2286	24.7143	8.06624	10.425	11.7714	25.9523	30.725	30.8	7.45114	10.0782	11.5385	15	20.2305	23.1718	9.18172	6.41388	9.85714	29.8618	32.4566	49.7143
P27
P28
P29
P30	1.60643	1.8705	1.84127	1.60643	1.8705	1.84127							8.98396	6.6	11.0667	10.5882	9	14.1333	6.02804	10.8911	4.36364	19.0654	24.7525	20.1039	4.44444	2	3.47652	8.88889	4.2	6.95305	7.3	2.6	6.67491	14.6	5.6	13.7948
P31
P32	2.15233	2.18413	2.40899	12.0913	15.2889	18	4.75	5.22222	5.125	48.25	54.6296	55.25	23.8909	26.5111	27.1455	24.1818	26.5556	27.3636	9.46	9.24	8.47846	30.5	31	29.2498	7.47159	7.68519	9.09091	14.9432	15.3704	18.1818	5.9	4.4	4.55	67.02	67.22	74.2	2.58	3.11111	3.08333	19.733	22.8596	22.5481
P33
P34	1.59166	1.80833		4.77497	5.425		5.4			45			20.6	22.02	21.7333	21.1167	22.12	21.7333	9.38462	10.8133	11.384	23.6154	24.6267	26.928	6.30273	6.62069	8	12.6055	13.2414	16	12.1385	12.2429	11.925	60.9231	61.6429	59.9167	1.98126	2.2724		15.2286	20.8343
P35	3.88333	3.76		3.88333	3.76								27.9077	27.8033	27.3846	28.1846	27.8033	27.4487	11.8308	12.0164	11.7978	26.0462	28.4098	28.8932	11.7833	12.1055	11.2873	23.5859	24.2109	22.5746	10.5167	10.0492	10.6282	21.1833	20.2623	21.3846	2.8086	3.67213	3.60256	23.4532	28.1629	26.9511
P36	3.4	2.18462	1.308	3.4	5.96923	6.54							21.0286	23.4615	22.4222	21.2286	23.4615	22.5111	6.57092	7.44615	6.98	14.7038	16.4154	17.4	5.47667	5.43478	5.47069	10.9533	10.8696	11.0124	8.7282	8.06154	6.58	17.5074	40.5846	59.44		1.82	1.83767		13.628	13.5241
P37	2.21818	2.25	1.97531	10.5818	17.85	17.7778							20.264	25.3	28.4185	20.8149	25.725	28.6409	12.6	11.6	11.8889	29.8909	33	35.0444	8.31476	11.9098	12.7622	16.6295	23.8195	25.5244	4.67425	4.575	5.13333	42.3578	79.925	103.178
P38	4.39733	3.46667	3.00606	4.39733	6.28	9.01818	5.00372	5.4	4.62917	54.7729	54.5	55.4007	22.8182	22.025	22.4242	23.0727	22.2	22.6364	10.5091	11.4	9.81621	36.5273	33.6	33.0823	9.08257	12.8305	11.7351	18.1651	25.6611	23.4703	12.7333	13.28	7.7	38.45	41.7	55.9	3.79545	4.3	4.30909	28.5774	32.0619	30.8675
P39	3.12462	4.21772	4.30556	3.12462	4.21772	4.30556	1.2			19.8			20.9176	22.46	23.775	21.4588	22.72	23.925	10.9426	10.7588	6.95096	21.8628	22.5394	11.6311	5.04828	5.88727		10.0966	11.7745		14.1579	11.4394	13.1406	30.9079	57.5	65.9775
P40	5.41176	4.02564	3.25455	5.88235	15.2769	16.2727							21.8154	22.0154	20.4222	22.2923	22.1231	20.5778	10.3385	11.3077	10.9273	29.6	32.0462	30.4	10.4771	13.3049	12.2669	21.0127	26.6311	24.5338	11.1785	7.07692	4.85455	24.838	52.6462	48.8545	2	2.47692	2.46667	14.5645	17.5596	18.4793
P41
P42	2.46667	3.02564	2.74074	2.46667	3.02564	2.74074							21.0256	20.1795	19.963	22.1538	20.2308	20.037	9.60714	9.28571	8.48754	22.5357	21.5714	18.7367	5.09892	5.68421	6.39141	10.2518	11.4887	12.8819	10.4643	12.0388	11.1364	21.5357	24.1553	22.7727	1.68944	2.46875	2.5	15.1632	19.6246	19.3527
P43	2.95833	2.76667	2.85714	5.725	8.3	8.57143	3.66667	3.25	3.16667	31.6667	31	32.6667	20.9714	20.3	20.1	20.9714	20.3	20.1667	10.0286	10	10.5333	20.1429	21.5	23.0667	9.43193	8.8	9.50226	18.9226	17.7	19.0045	10.6	6.1	4.9	21.4286	30.6	38.3667	2.32	2.35	2.8	18.2124	18.3038	20.8948
P44	1.57492	2.32	2.86667	1.57492	2.32	2.86667							21.9103	23.8889	25.6154	22.2179	24.6806	25.9872	9.72308	10.8167	11.4167	27.5385	29.9667	29.8	7.91946	9.80803	10.517	15.8688	19.651	21.0341	10.1231	12.2167	13.4992	20.3385	24.5167	27.0778	2.3	2.46667	2.73846	19.0457	19.7889	21.4014
P45	2.81131	3.83333	2.69444	2.81131	3.83333	8.08333							21.825	23.2917	24.619	22.35	23.3958	24.7143	10.2888	11.7708	11.8125	20.6575	22.5625	23.3958	6.62069	8.48485	8.66165	13.2414	16.9697	17.3233	8.04265	9.08333	6.18802	16.131	29.4792	44.6251
P46	2.29923	2.9037	4	6.89769	6.04444	4	4.79412	4.84602	4.58333	49.2059	49.5758	49.4333	25.0182	24.9538	24.7	25.8727	25.1231	24.8	10	11.1636	10.9238	29.72	31.9091	30.9538	6.68073	7.28008		13.3868	14.5602		8.02548	11.0533	12.5362	40.1513	55.64	63.1159		2.85	3.03636		23.4762	25.0016
P47													22.583	26.1429	25.6714	23.3026	26.4524	26.2143	10.0615	11.8571	9.44444	13.7846	15.5952	17.4127	5.7732	9.14148	11.6296	11.5464	18.283	23.2592	16.7807	12.1143	6.67143	33.6821	68.8	95.8143
P48	1.35665	1.52364	1.53333	6.78323	7.61818	7.66667							17.7141	20.1833	21.2833	24.1046	20.25	21.3667	9.03636	9.06667	9.33846	26.0909	28.9167	31.2769	8.23627	9.0205	9.26099	16.4725	18.041	18.522	4.43333	4.36364	4.8	44.6167	44.3455	48.6833	1.78333	1.98182	2.21818	14.0394	15.0179	16.7586
P49	2.19231	3.12	4.14634	2.19231	3.12	4.14634							23.7619	23.3611	22.8889	23.9048	23.7222	23.2593	8.6129	9.69444	10.6667	26.5161	30.1389	30.8148	7.28324	7.97792	8.65865	14.6098	15.986	17.3173	7.48387	12.44	12.2195	15.0645	25.04	24.5854
P50	2.13333	2.93333	2.55	14.9333	14.6667	12.75							25.2667	27.1333	26.8	25.5333	27.4	28.36	10.1333	10.1333	6.9	36.6	39.7333	34.2	9.21502	7.98521	8.83436	18.43	15.9704	17.6687	9.4	9.8	11.25	94.6667	98	113	2.4	2.4	2.6	18.7055	20.568	19.7187
P51	1.09873	1.39204	1.21803	1.09873	1.39204	1.21803							5.38622	12.7	11.2464	8.51775	17.1667	17.8116	4.25683	5.11111	5.86364	9.36502	10.7619	13.2727	3.27762	3.51939	4.57379	6.60416	7.03879	9.14758	7.14903	8.17807	8.97101	14.4708	16.521	18.1304
P52
P53	0.949968	1.78378	2.08333	0.949968	1.78378	2.08333	1.64384	2.41611	2.6087	27.1233	24.1611	13.0435	19.8939	21.6042	22.6	20.3183	21.9167	22.6667	4.93267	12.4036	8.63333	12.7144	17.3887	19.4	5.52198	5.72988	7.21604	11.044	11.4598	14.4321	9.48775	10.3429	10.36	19.3764	20.8	20.72
P54	4.02419	4.63889	5.28571	4.02419	4.63889	5.28571							26.8636	25.8889	26.6429	26.8636	26.1111	26.9286	9.77273	9.94444	9.85714	25.7273	27.6667	28.5714	8.62119	9.18715	9.33333	17.2424	18.3743	18.6667	7.76471	8.38889	8.42857	39.7785	42.3333	42.2143	2.7			20.2859
P55	2.5641	2.4	2.6	2.5641	5.26667	4.36							17.7	22	23.32	21.1	23.2	23.44	9.1	9.8	10.04	26.5	30.5333	30.72	7.2	7.53446	8.52575	14.4	15.0689	17.0515	8.26667	9.65714	10.28	41.3333	48.5143	51.6	2.3	3.15	3.2	17.3495	23.7685	23.6671
P56	3.50014	2.78	2.93121	3.50014	2.78	2.93121	1			24.5			21.7391	20.978	22.5	22.2017	21.1457	22.6642	8.37116	8.4	9.15385	17.6235	18.64	20.9692	7.43754	8.3592	9.67742	14.9135	16.7406	19.3548	11.2333	8.29075	9.125	24.2667	41.6697	45.875	1.68565	1.77795	1.92857	13.6127	14.5226	15.32
P57	3.09514	5.05346	5	3.09514	5.05346	5							25.2154	28.85	29.74	25.5231	28.93	29.92	12.1846	15.2667	16.4	27.8	32.3333	28.98	7.11821	9.92533	10.2418	14.2623	19.8507	20.4836	11.6769	11.5397	12.56	23.4154	54.1416	63	2.53846	3.8		20.2703	28.3178
P58	2.71186	3.78487	4.07494	2.71186	3.78487	4.07494							23.6875	25.4459	24.2262	23.9375	25.5676	24.25	11.0909	11.2286	11.9744	25.0364	23.5143	24.6923	5.17241	7.5442	9.163	10.3448	15.0884	18.326	13.5772	9.98438	10.1538	27.2971	50	50.8923	1			8.61413
P59	2.46682	1.75385	2	4.59016	5.26154	6							22.3429	21.4333	22.2857	22.5143	21.4833	22.5714	8.68392	9.29231	9.45714	24.455	28.6923	27.6286	4.99527	5.8249	7.04348	9.99054	11.6498	14.1449	9.92449	7.87692	4.22857	34.9299	50.5846	64.8571	1.75	2.72308	2.42857	14.7624	20.5711	19.282
P60
P61	1.51806	1.88	1.90769	6.09251	9.4	9.53846							23.1067	22.4118	18.2615	23.1467	22.4118	18.5692	12.08	10.5175	11.2143	24.88	26.3995	29.1286	10.2446	12.6935	13.6401	20.5044	25.387	27.2801	15.518	14.267	14.1407	44.0489	55.4176	57.3259
P62	1.57267	2.0625	1.66772	2.44035	6.1875	8.33858			0.131868			1.84615	16.4516	16.0625	15.7143	16.8548	16.5	16.1667	7.40214	8.0625	10.3	16.5125	16.4375	20.975	5.78125	5.1875	6.14218	11.5938	10.4375	12.2844	16.5818	11.7	9.16667	33.3506	58.95	91.6667
P63	2.80952	2.57778	2.8	8.42857	7.73333	8.4							23.0286	22.8146	25.2215	23.1714	22.8146	25.2215	10.875	12.8571	14.4667	27.725	34.2286	32	6.32549	4.57143	7.21805	12.7124	9.14286	14.4361	8.21114	11.4286	11.3036	41.5543	57.4571	56.7857	1.86667	2		16.5668	19.1636
P64	2.31111	1.77231	1.90667	3.93333	8.86154	9.53333							21.6667	22.95	24.7	21.6667	23	24.8333	10.1	11.4615	11.9667	21.0667	23.6	24.25	8.2	9.05837	9.22306	16.4667	18.1634	18.4628	8.76667	6.30769	5.85	24.3333	63.9385	59.5333	1.53333	1.86667	1.86667	12.6452	14.5048	14.1076
P65	2.18182	2.04444	2.2	2.18182	2.04444	2.2	3.8674	4.27778	4.25	39.7238	42.6667	45.5833	21.9111	23.2	23.9	22.8444	23.2889	24.2	9.07273	10.2	9.74286	20.6182	21.7778	22.3143	5.36424	7.5	5.42033	10.7285	15	10.8407	13.84	13.6444	15.7	27.9	27.4	31.6667	2.54167	2.74074	3	18.9659	20.7358	22.6076
P66	2.24	2.92593	2.25136	3.6	8.77778	15.2222							24.32	28.3556	28.2	26.4	28.8	29.0889	9.66667	12.1333	10.0889	27.8333	34.2	34.1111	8.65823	11.3905	9.87452	17.4177	22.781	19.778	14.68	9.97778	5.66667	34.64	56.7778	79.1556	1.6	2.91111	3.125	15.1098	21.9276	23.9323
P67
P68	3.92308	2.79048	3.36667	3.92308	7.8	10.1	2.83333	5.18182	4.875	32.6667	36.9091	36.75	25.4189	26.5692	26.8	27.5045	27.2615	26.925	8.42623	9.33846	9.0625	34.0492	33.0154	33.2812	8.53579	10.7692	11.2971	17.0716	21.5577	22.5941	17.5077	14.0769	15.5952	44.4308	70.7077	78.0952	2.92	3.71429	3.8	27.0557	32.7648	33.4958
P69	2.80435	3.26744	3.025	2.80435	3.26744	3.025	3			21			22.6298	22.6977	21	25.7855	23.4186	21.8438	8.01484	8.74419	8.83165	15.8349	17.5349	17.1389	7.93615	10.6143	11.1953	15.8723	21.2285	22.3907	10.1154	10.2908	9.625	20.3846	20.5815	19.25		1.56	1.88889		13.9422	16.5184
P70
P71
P72	3.33014	4.3	3.78974	3.33014	4.3	5.98462	5	2	3.05882	29	40.25	44.4706	25.7857	26.56	27.1167	26.0893	26.56	27.3333	9.51786	9.81818	10.3333	25.8929	26.1136	27.1389	7.90761	8.52575	10.1458	15.8152	17.0515	20.2915	10.2706	7.66	7.73333	24.3022	38.68	38.7667
P73
P74	1.28603	0.97429	1.74877	2.66075	2.92287	5.24631							16.1364	23.5	25.15	18.3182	25	25.3	7.79412	11.2667	8.43478	14.5956	17.2667	16	4.21687	7.26708	6.07535	8.55422	14.5342	12.1978	0.9538	2.44444	3.55	8.52459	25.3333	36.3		1.33333	1.33333		15.385	12.3097
P75	0.680346	0.871525	0.961398	0.680346	0.871525	0.961398							5.84677	4.54	2.65858	11.4919	18.32	26.166	3.74286	3.93899	2.74286	15.0571	15.6101	15.902	0.980496	1.46472	1.70721	1.99262	3.00089	3.41441	4.73011	5.50143	7.01771	9.50284	11.0888	14.2032	1	1.06136	1.2	12.2622	13.7445	10.3895
P76	3.89836	3.14667	2.82	3.89836	6.36	8.46	3.4	2.77778	2.1	28.8	31	32	27.06	24.94	26.06	27.06	24.94	26.06	9.74763	10.76	10.9502	28.5047	34.3	35.0131	10.4111	10.2709	12.1883	20.8221	20.5889	24.3766	19.7	13.08	9.54	39.56	65.68	82.52	3.4	3.53105	3.8	25.5909	27.0877	27.7398
P77	1.93496	1.29333	1.24082	5.0954	9.05333	8.68571			6.72727			53.0909	19.4	21.1286	20.3429	19.5556	21.2286	20.5	8.55385	10.24	11.0143	20.4923	30.44	35.0571	1.86528			3.73057			7.50909	4.16	3.94286	43.0727	62.92	59.2857	2.02222	2.64	2.82857	16.0619	19.8287	20.3154
P78
P79	2.26548	2.29491	2.61062	2.26548	2.29491	2.61062							20.2615	20.0299	15.197	21.3385	21.2239	19.3939	10.82	10.5676	10.5068	19.44	18.3108	19.3836	7.98472	6.43939	6.72738	16.0047	12.9091	13.4548	4.32942	3.61765	3.37037	29.3269	36.9118	34.9259
P80	2.03778	3.16667	3.28048	9.42	9.5	9.84144							15.0201	19.7	20.9429	27.3128	20.725	21.4286	9.03718	9.67515	10.0286	28.6368	30.1526	34.6286	6.96564	8.56415	9.65484	14.387	17.5106	19.4555	10.6401	8.56	8.28571	60.6574	86.48	83.6286	0.880829	1.4	1.2	9.40051	11.3338	9.43973
P81
P82	2.64697	2.48031	2.57673	7.94092	10.1575	12.8837	2.71903			32.0846			20.9429	20.6714	23.0282	21.3	20.8714	23.3875	10.6071	10.9867	7.45	28.0893	29.4267	30.1167	9.4174	9.90622	9.45891	18.8348	19.8421	18.9354	10.4308	7.82667	5.71667	29.1538	64.1467	106.633	2.66667	2.84286	2.66667	19.6467	21.1912	20.2698
P83	4.25304	3.82857	2.85714	4.25304	8.14286	13.7714							25.9662	27.0571	28.8143	26.732	27.1714	29.0571	11.0068	11.6286	12.1143	25.2218	24.8	25.2286	10.8339	11.3418	12.6919	21.6678	22.6835	25.4027	10.7604	10.1571	6.78571	21.6069	37.6	64.7571	1.71667	1.72857	1.64286	13.8497	13.5568	13.4197
P84	1.7386	2.03905	2.49	8.69299	11.4333	12.45	2.25564	3.14286	4	24.6831	27.1429	30.7778	15.7143	20.5	19.5	16.8571	20.95	20.125	8.60976	10.1143	8.88889	20.4146	20.4286	19.1111	6.63383	8.08989	7.15706	13.3333	16.1798	14.3141	4.07843	4.68571	5.05	41.3137	52.6286	50.95
P85	2.7363	3.07692	2.44167	2.7363	4.06154	7.325	2.44898			20.8163			21	24.791	25.0286	21.58	25.008	25.2	8.36735	8.38333	7.88889	26.1633	26.9	26.2667	6.35556	6.70411	6.94286	12.7111	13.4792	13.9714	11.8846	12.7115	10.0278	23.9808	28.5962	50.3889	1.52	2.325	2.73333	13.1005	17.9182	20.3886
P86
P87	4.48691	5.36585	3.74667	4.48691	6.14634	11.24							23.3846	24.7561	24.3829	24.4615	24.9024	24.4795	7.22222	8.82927	8.4	24.8889	29.6098	28.86	4.14217	6.35341	6.45624	8.28435	12.7068	12.9125	5.08333	6.31707	7.1	19.25	31.878	35.5	2.33333	3.08108	2.88	18.9816	23.453	21.6258
P88	4.275	4.02857	3.10833	4.275	5.8	9.325	2.57143	2.6	2.4	31.8571	31.2	32.6	26.6	25.5455	26.15	26.7	25.5455	26.15	10.4222	10.3143	10.275	32.2222	33.5143	34.275	8.90762	9.13333	9.5	17.8372	18.2667	19.0357	13.775	9.27273	8.04878	31.475	46.5455	40.4146	2.35	3.05	3.05714	18.4356	24.0271	23.0169
P89	5.24444	5.84444	5.58182	5.24444	5.84444	7.72727							29.125	29.6667	30.6182	29.3	29.7111	30.6545	12.86	14.16	14.6727	30.7	36.12	37.9091	5.5814	9.32821	12.8801	11.1628	18.6564	25.7603	31.9521	18.28	15.7091	64.1866	36.82	40.6	3.225	4.26667	3.61818	23.2686	29.4284	25.691
P90	1.2	1.81741	1.4127	6	9.08703	11.2							26.3553	30.1083	11.2432	27.8001	31.435	11.5676	9.36986	7.10834	8.03333	22.9224	25.908	28.0333	9.58231	10.3152	12.6316	19.1646	20.6304	25.2632	13.0167	5.47815	3.62538	50.85	55.145	61.5408	2.62747	3.13458	3.6	20.5213	24.5878	27.3537
P91	2.80533	3.21667	2.39421	14.0267	16.0833	17.9944							24.1	25.4833	24.0778	24.2429	25.6	24.4084	15.2571	15.8833	13.5948	40.2143	41.9333	43.2306	11.982	11.9232	11.9575	23.9865	23.8656	23.9151	9.91429	11.5077	6.54512	99.2857	115.708	124.558	2.5078	2.34601	2.7217	20.0272	19.9024	21.1996
P92	2.95556	3.50134	2.63319	4.6	4.1694	6.39294							24.2444	26.5042	24.4727	25.6667	27.0392	24.8182	9.68889	10.7143	8.35485	28.6444	32.4714	34.6224	7.37317	10.5302	8.498	14.7463	21.0603	16.996	8.7	9.33333	12.0909	43.6	46.8333	43.0909	2	1.7	1.92482	15.8878	14.6907	16.4151
P93	1.43058	1.52727	1.59091	1.43058	1.52727	1.59091							10.6195	10.7011	14.9286	10.6195	12.2509	17.5	5.41667	6.90213	4.94894	23	27.7263	23.6135	2.41071	1.13636	1.60194	4.82143	2.27273	3.40777	4.63636	4.96018	5.45161	9.27273	10.1934	11.0806
P94	2.03846	2.41986	2.425	5.19231	9.10638	12.125							16.4384	18.9535	21.675	17.6125	20.0465	21.775	4.36202	6.9	7.25	15.178	18.775	18.925	4.59507	5.65704	6.03774	9.24296	11.3141	12.0755	7.23692	6	5.1	14.5108	31.7234	51.225	1.41667	1.42424	1.61765	24.8334	11.3784	12.9667
P95		0.208333	0.388889		0.625	1.16667							14.1667	10.125	11.1719	17.5	10.75	19.2188	4.26667	5.66667	6.16667	17.6667	14.6667	18.9167	2	4.91667	6.49518	4	9.83333	13.0547	4.77521	3.33333	4.33333	24.3499	34.7826	44.6
P96	2.475	3.025	2.60952	2.475	3.025	4.28571							23.4222	22.375	22.6857	23.5778	22.475	22.8857	8.48	9.525	10.1143	33.06	31.875	31.3714	8.15556	9.46154	9.22185	16.3111	18.9231	18.4437	13.56	16.4	12.6286	43.92	82.025	79.7429	2.71111	3.425	3.57143	20.3927	24.6124	25.0457
P97	2.45955	2.34667	2.53333	3.40885	7.04	6.48							20.04	22.16	22.3667	25.4	22.44	22.3667	9	9.5	8.96667	20.76	22.9667	25.2667	4.63748	5.15021	5.9357	9.27497	10.3004	11.8714	7.50909	9	10.2667	38.0545	45.1667	51.6667	1.38985	1.65	2.2	12.6315	13.4089	16.6757
P98
P99	7.96875	5.14545	4.212	7.96875	18.2727	21.06							28.3576	26.7818	26.4909	28.8427	26.7818	26.6	13.4131	14	15.1091	32.8474	35.0667	40.1091	11.0526	11.071	12.4827	22.1053	22.1419	24.9653	13.361	11.8909	8.83636	67.0368	81.0182	89.2182	1.44	3.92	4.12727	15.4893	29.0267	30.526
P100	2.336	2.30545	2.736	10.28	11.5273	13.68	4.25	5.25455	5.7	48.4091	54.0182	55.66	23.22	25.9455	28.22	23.94	26.0727	28.48	8.8	8.69091	9.26	26.86	25.0727	22.38	9.64286	11.5134	11.1358	19.2857	23.0268	22.2717	9.94	9.98182	6.34	50.04	53.0364	63.94			3.38			24.5718

## Sheet: Game-levels
P-nummer	BB - I	BB - II	BB - III	BB - Total	HB - I	HB - II	HB - III	HB - Total	MP - I	MP - II	MP - III	MP - Total	PW - I	PW - II	PW - III	PW - Total	Smash - I	Smash - II	Smash - III	Smash - Total	WW - I	WW - II	WW - III	WW - Total
P1	2	2.16667	3	2.35294	1	1	1	1	1	1.16667	2	1.35294	2	3	3	2.64706	1	1.33333	2.33333	1.5
P2	2.41667	3	3.8	3.03333	2.44444	3	4.7	3.44444	2.09091	3.25	4.6	3.27586	2.90909	4.75	5	4.13793	2.5	3	3.7	3.07143	1	1.875	2.8	1.89286
P3
P4	3	3	3	3	3.25	4	4	3.76	3	3	3	3	3.4	5	5	4.40741	5	5	5	5	3	3	3	3
P5	2.11111	3	4	3.04167	2.33333	3	4	3.125	2.22222	3	3.88889	3.04167	5	5	5	5	2.11111	3	3.88889	3	1.44444	3	3	2.41667
P6	2	2	2	2	2	2.6	3.55556	2.83333	4.06667	2.72727	2.66667	3.18605	2.33333	4	4	3.26471	2	2	2	2	1.5	2.6	3.55556	2.51724
P7	1	1	1	1	1	1.5	2	1.57143	1	1.33333	2	1.28571	5	4.33333	3	4	1	1	1	1	1	1	1	1
P8	1	1.58824	2	1.53659	1	1	1	1	1	1	1	1	2	2	2	2	1	1	1	1	1	1		1
P9	1.58333	3.05263	4	2.76316	1.53846	3	4	2.56667	1.58333	3	4	2.67742	5	5	5	5	1	2.2	3	2.07692	1			1
P10	1.26667	1.5	1.5	1.44068	1.36364	2.90476	3	2.69231	1	1.80952	2.5	1.94643	5	5	5	5	1.18182	1.95455	2.5	1.87879	1.18182	2.45455	4.25	2.67647
P11	1	1.90909	3.625	2.03333	1	1.81818	3.625	2	1	1.90909	3.625	2.03333	5	5	5	5	1	2	3.625	2.06667	1	1.9	3	1.86207
P12	1.5	2	2	1.83333	1.5	2	2.54545	2	1.46154	2	2.54545	1.97222	2.41667	3.71429	4.58333	3.57895	1.33333	2	2.54545	1.94286	1	1.66667	3	2.03448
P13
P14	1	1.73333	2	1.65714	1	2	2.55556	1.91667	1	1.75	2	1.5625	4	4.625	5	4.56522	1.5	2	2.77778	2.02857
P15
P16	1	1	1	1	1	1	1	1	1	1		1	1	1		1	1	1	1	1
P17	1.46154	2	1	1.52	1.5	2.71429	3	2.16667	1.5	2	2	1.75	1.5	2.85714	3	2.20833	1.5	2.71429	3	2.16667	1	1	1	1
P18	1	1	1	1	1	1	1	1	1.46667	2	2	1.79487	1.46667	2.30769	3	2.17949	1.3125	2	2	1.725
P19	1	1	1	1	2	2.83333	3	2.625	1	1.83333	2	1.52	3	3	3	3	1	1.83333	2	1.56		1	1	1
P20	2.33333	3	4	3	2.6	4.44444	4.27273	3.76667	2.61538	3.3	4.08333	3.31429	2.54545	3.27273	4	3.31429	2.61538	3.36364	4.07692	3.35135	1	2.6	3.91667	2.54545
P21
P22
P23	1.41667	3.25	4.46154	3.08108	1.41667	3.25	4.30769	3.02703	2.38462	3.30769	4	3.23077	2.75	3.91667	4.46154	3.72973	1.5	3.41667	4.92857	3.36842	1.23077	2	2.92308	2.05128
P24	1.69231	2	2	1.88235	1.23077	2	2	1.72222	1	1.41667	2	1.4	5	5	5	5	1.69231	2	2	1.88235	1	1	1	1
P25
P26	1	1.21429	1	1.09091	2	3	3	2.7	1.57143	3	3	2.54545	5	5	5	5	1.44444	2	2	1.8
P27
P28
P29
P30	1	1	1	1	1	1	1.33333	1.16667	1	1	1.5	1.25	2	2	2	2	1	1	1	1
P31
P32	3.3	4	4.25	3.87097	3.36364	3.33333	4.27273	3.67742	3.3	4	4.25	3.875	3	3.66667	3.5	3.375	3.3	4	4.25	3.875	3	3	3.5	3.19355
P33
P34	2	2		2	2	2.7	3	2.55882	2.07692	2.78571	2.52	2.48077	2	2	2	2	2	2	2	2	1	1		1
P35	1	1		1	1	1	1	1	1	1	1	1	5	5	5	5	1	1	1	1	1	1	1	1
P36	1	2.07692	3	2.13333	1	2	4.22222	2.44828	1	2	3.3	2.16129	1	1.46154	2	1.57143	1	2	2.8	2		1	1	1
P37	2.90909	4.5	5	4.03571	2.83333	4.5	5	3.96552	2.90909	4.5	5	4.03571	2.5	4.14286	5	3.80769	3	4.5	5	4.11111
P38	1	1.5	2	1.48485	1.45455	1.33333	2	1.54167	1	1.5	2	1.51515	3.63636	5	5	4.54545	1.5	1.5	2.58333	1.88235	1	1	1	1
P39	1	1	1	1	1	1	1	1	1.14286	1.52941	1.63636	1.43333	1.16667	3		1.42857	1.06667	2	2	1.65
P40	1.05882	2.46154	3	2.02439	1.07692	2.46154	3	2.08571	1.07692	2.53846	3	2.16216	3.82353	5	5	4.5	1.125	2.61538	3	2.125	1	1	1	1
P41
P42	1	1	1	1	1	1	1	1	1	1	1	1	2	2	2	2	1	1	1	1	1	1	1	1
P43	1.5	2	2	1.78947	1	2	2	1.58824	1	2	2	1.58824	5	5	5	5	1	2	2.66667	1.66667	1	1	1	1
P44	1	1	1	1	1	1	1	1	1	1	1	1	5	5	5	5	1	1.375	2.5	1.57692	1	1	1	1
P45	1	1	2	1.27273	1	1.375	2	1.43478	1	1	2.5	1.46154	2	2	2	2	1	1.375	2.5	1.57692
P46	2	1.66667	1	1.65	1.63636	2.92308	3	2.55556	2	2	2	2	4	4		4	2	2	2	2		1	1	1
P47					1.42857	3.16667	4.9	3.3913	1.42857	3.16667	4.88889	3.31818	2	3.2	4.85714	3.36842	1	2.2	3.9	2.84211
P48	3	3	3	3	1	1	1	1	3	3	3	3	3.66667	4	4	3.88235	3	3	3	3	3	3	3	3
P49	1	1	1	1	1	1	1	1	1	1	1	1	3	3	3	3	1	1	1	1
P50	4	3	3	3.3	3	3	3	3	3	3	4.5	3.6	4	3	3	3.3	3	3	3	3	3	3	1.66667	2.55556
P51	1	1	1	1	1	1	1	1	1	1	1	1	1.66667	1	1	1.1875	1	1	1	1
P52
P53	1	1	1	1	1	1.25	2	1.375	1	1.75	2	1.56	1.33333	2.2	3	2.1	1	1	1	1
P54	1	1	1	1	1	1	1	1	1	1	1	1	1	1	1	1	2	2	2	2	1			1
P55	1	1.66667	1.4	1.42857	1	1.6	2	1.66667	1	1.66667	2	1.69231	1	1.66667	2	1.69231	2	2	2	2	1	1	1	1
P56	1	1	1	1	1.18182	2	2	1.64	1	1.6	2	1.55882	5	5	5	5	1.08333	2	2	1.71795	1	1	1	1
P57	1	1	1	1	1.38462	2	2.5	2.03774	1	1.41667	2	1.42857	2.33333	3	3	2.72973	1	1.92857	2	1.62162	1	1		1
P58	1	1	1	1	1	1	1	1	1	1	1	1	1	1.83333	2.92308	2	1.07692	2	2	1.68421	1			1
P59	1.44444	2	2	1.82759	1.42857	2.83333	4	2.76923	1.5	2.23077	3	2.16667	2.44444	3.23077	4.85714	3.37931	1.5	2.46154	4	2.5	1	1	2.71429	1.5
P60
P61	2.5625	3	3	2.84444	1.26667	3.17647	4.84615	3.02222	1.26667	2.375	3.85714	2.46667	5	5	5	5	1.35484	1.85294	1.96296	1.71739
P62	1.28571	2	3	2.2	1	2	3.25	2.1	1	2	2.25	1.73684	4	4	4	4	1.125	2	3	2.04762
P63	2	2	2	2	2	2	2	2	2	2	2	2	2	2	2	2	2	2	2	2	1	1		1
P64	1.33333	3	3	2.67742	1	2	3.41667	2.36667	1	1.92308	2.5	1.96774	5	5	5	5	1.33333	2.92308	3	2.64516	1	1	1.5	1.2
P65	1	1	1	1	1	1	1	1	1	1	1	1	1	1	1	1	1	1	1	1	1	1	1	1
P66	1.4	2	4	2.65217	1.2	2.22222	4	2.69565	1.16667	2.22222	4	2.625	5	3.22222	4.44444	4.08696	1.2	2.22222	4	2.69565	1	1	2.125	1.45
P67
P68	1	1.92857	2	1.6	1.58333	1.53846	3	1.90909	1	1.92308	2	1.58824	4.64286	5	5	4.85714	1.23077	2	2	1.74359	1	1	1	1
P69	1	1	1	1	1	1.90909	2	1.6	1	1.90909	2	1.47619	1.81818	2.45455	3	2.36667	1	1	1	1		1	1	1
P70
P71
P72	1	1	1.46154	1.17647	4	4	4	4	2	2.4	3	2.47059	2	2	2.41667	2.14286	1.07143	2	2	1.63889
P73
P74	1.54545	2	2	1.80769	1.6	2	2	1.86667	2	3	3	2.6	2.5	3	3	2.875	2.45455	3	3	2.73913		1	1	1
P75	1	1	1	1	1	1	1	1	1	1	1	1	1	1	1	1	1	1	1	1	1	1	1	1
P76	1	1.6	2	1.5	1	1.6	2	1.48485	1	1	2.54545	1.53125	5	5	5	5	1	2	3	2.14286	1	1	1	1
P77	2.07692	4	4	3.40476	2.33333	4	4	3.59459	2.07692	4	4	3.40476	1			1	2.27273	4	4	3.525	2.55556	3	3	2.89474
P78
P79	1	1	1	1	1.55556	3	3.63636	2.53659	1.05882	2	2.69231	1.84091	5	5	5	5	2.36842	3	3	2.71429
P80	3	2	2	2.4	2.3	2	2	2.12	2.27273	2	2	2.11111	5	5	5	5	2.38462	3	3	2.73333	1	1	1	1
P81
P82	2	2.6	3	2.5	1.28571	2.85714	3.75	2.575	2	3.2	4.75	3.275	5	5	5	5	1.30769	2.8	4.75	2.9	1.30769	2.21429	3.75	2.38462
P83	1	1.64286	2.92857	1.9	1	1.64286	2.92857	1.9	1	1.64286	2.92857	1.9	5	5	5	5	1	1.64286	2.92857	1.87805	1	1.64286	2.92857	1.9
P84	3	3.33333	3	3.08333	4.44444	4.71429	5	4.70833	3.88889	4	4	3.96	4	3.66667	4	3.90909	3	3.28571	3	3.07692
P85	1	1.23077	2	1.35484	1	1.11111	2	1.30769	1	1.16667	2	1.35484	5	5	5	5	1	1.18182	2	1.32759	1	1	1	1
P86
P87	1	1.1	2	1.32353	1.53846	2.1	3	2.17647	1	1	1	1	1	2	2	1.625	1.58333	2	2	1.84375	1	1	1.4	1.12903
P88	1	1.28571	2	1.43478	1.11111	2	2	1.66667	1	1.71429	2	1.54167	5	5	5	5	1.125	2	2	1.79412	1	1	1	1
P89	1	1	1.27273	1.10345	1	2.33333	3.27273	2.32143	1	1	1.27273	1.09677	1	1	1.27273	1.10714	1	1	1.27273	1.09677	1	2	2.27273	1.82143
P90	1.63636	3	4.5	2.76923	1.66667	3	5	2.66667	1.63636	5	4.5	3.51852	2	3	5	2.70833	1.66667	2	4	2.24	1	1	1	1
P91	3	3	4.16667	3.35897	3	3	4.27273	3.37838	3	3	4.33333	3.42105	4.06667	5	4.83333	4.60976	3	3	4.66667	3.51282	3	3	3.2	3.04348
P92	1.33333	1.16667	1.85714	1.48571	1.44444	2	2	1.84375	1.44444	2	2	1.86111	1.44444	2	2.81818	2.125	2	2	1.54545	1.84848	1	1	1	1
P93	1	1	1	1	1	1	1	1	1	1	1.75	1.22222	1	1	1.42857	1.33333	1	2	3	1.96296
P94	1.625	2.4	3	2.34615	1	1.7	2.25	1.62963	1	1	1.75	1.22222	1.25	2	2.25	1.84615	1	2	3	1.96296	1	1	1	1
P95		2	2	2	2	2	2	2	1	3	3	2.4	2	3	3	2.8	2	3	3	2.53333
P96	1	1	1.42857	1.13043	1.44444	2	2	1.79167	1.3	2	3.28571	2.08	5	5	5	5	1.4	2	2.42857	1.88	1	1	1	1
P97	1.2	2	1.8	1.55	1.2	2	2	1.61905	1.2	2	2	1.63636	1.18182	2	2.5	1.72727	2	2	2	2	1	1	1	1
P98
P99	1	2.36364	3	1.94595	1.4375	2.45455	3	2.18421	1.38462	2.83333	4	2.66667	1.57143	3.36364	4	2.82857	2	2.45455	3	2.47059	1	2	3	2.3913
P100	2.7	3	3	2.90323	1.3	2.63636	3	2.32258	2	2.81818	3	2.6129	2.2	3.81818	4.1	3.3871	2	2	3	2.32258			1	1

## Sheet: Clinical tests
Participant Id	T0 - TUG	T1 - TUG	T2 - TUG	T0 - 10MWT - CWS	T1 - 10MWT - CWS	T2 - 10MWT - CWS	T0 - 10MWT - FWS	T1 - 10MWT - FWS	T2 - 10MWT - FWS	T0 - MINI-BESTest	T1 - MINI-BESTest	T2 - MINI-BESTest	T0 - FTSTS	T1 - FTSTS	T2 - FTSTS	FES-T0	FES-T1	FES-T2
P1	8.96	8.33	8.21	7.69333	6.83667	7.21667	6.37333	5.93667	5.76667	23	27	23	9.56	8.63	8.8	26	22	27
P2	7.1	6.9	6.5	6.03333	6.13333	5.8	4.96667	4.66667	4.9	28	27	28	9.3	10	8.1	18	19	18
P3	8.3	8.5		9.43333	10.36		6.96667	7.83333		21	23		9.2	10.5		22	24
P4	5.8	7	6	5.7	6.03333	6.06667	5	5.1	5.23333	23	24	24	16.7	8.7	11.2	22	21	18
P5	7.24	6.48	6	14.6133	8.22333	7.64333	11.07	6.185	6.04333	18	19	24	9.58	8.69	6.39	17	21	20
P6	5.6	5.8	6.2	8.36667	7.4	7.3	5.5	4.93333	5.3	27	27	27		16	13.5	16	17	16
P7	10	6	8.18	7.66667	6.66667	6.28333	6	5.66667	5.47	21	23	23	12	9	11.07	31	33	24
P8	11.52	10.35	12.29	9.3	7.69667	7.72	6.34333	6.3	6.28667	24	22	21	13.04	15.39	19.02	32	51	39
P9	5.4	5.77	10	7.12333	7.37333	8.53333	6.26333	6.16	6.16667	25	25	21	11.66	15.21	10		23	24
P10	10.21	7.19	8.38	8.14667	8.52667	8.62333	7.21333	7.56333	7.44333	23	21	24	12	11.72	12.35	21	28	19
P11	7.4	7.35	7.99	8.05667	7.63333	7.58333	6.47333	6.26667	6.59667	27	23	24	11.29	11	11.78	21	25	21
P12	6.9	7.56	7.42	9.08667	8.97667	8.08667	6.93333	6.63667	6.04667	26	24	24	14.1	16.13	11.22	20	24	25
P13	7.6	8		7.76667	7.56667		6.1	5.93333		24	24		8.5	10.3		27	29
P14	7.4	7.7	7	8.73333	8.26667	7.23333	7.46667	6.16667	6.23333	23	22	23	10.5	9	8.1	17	17	18
P15	7.26	7.54		7.1	7.72333		5.81667	6.2		22	26		10.48	11.16		34	36
P16	11.22	12.22	11.36	12.34	12.84	12.6267	11.9633	10.45	10	20	20	23	13.55	13.15	14.28	34	34	47
P17	8.28	9.4	9.93	8.10333	8.93333	8.16667	6.18667	6.76667	6.47	21	17	18	14.25	16.2	19.19	22	20	22
P18	9.96	9.04	7.85	8.53333	8.63333	6.73	6.93	6.56667	5.56333	21	21	23	17.9	14.12	10.02	21	29	28
P19	9.83	11.33	8.58	8.96667	9.02667	8.81	7.7	7.55667	6.96667	20	24	25	17.9	10.57	12.45	20	20	20
P20		6.25	5.56	8.81	7.43333	6.93333	6.09	5.11667	4.43	20	23	26	13.5	9.83	10.54	26	28	30
P21	7.5	7.3		6.83333	6.93333		5.16667	5.36667		25	25		12.5	16.3		20	22
P22	11.8	15.2		11.9333	13.6733		9.76667	12.52		14	20		15.1	16.91		36	36
P23	7.97	7.83	5.77	6.54667	7	7.37333	5.47333	5.65	6.16	24	25	25	15.29	17.02	15.21	17	18	19
P24	7	8.4	7.8	7.8	7.83333	8.06667	5.93333	6.66667	6.1	25	23	25	10.3	11	9.4	22	25	22
P25	5.8	6.2		8.86667	8.03333		6.46667	6.2		28	24		12.4	11.7		17	16
P26	7.92	9.18	6.67	6.35	6.63	6.73667	3.49333	3.74333	5.55	25	23	26	12.85	9.11	8.81	16	20	18
P27	6.4	7.27		7.28333	6.19333		5.37	4.14		26	27		10.75	8.64		18	18
P28	7	6.5		8.33333	25.6667		6.66667	5.5		23	27		12	9		24	37
P29	7.75	6.71		9.28667	8.32667		6.78667	6.85333		20	23		9.15	9.71		20	31
P30	10.64	10.35	9.59	9.13	9.15333	8.07333	7.32667	7.34333	6.7	17	20	20	17.3	13.24	11.67	40	36	20
P31	7.02	7.44		8.27	7.69333		6.12	5.86667		26	26		24.66	19.71		35	34
P32	8.18	6.24	7.18	6.49667	6.53667	6.28333	5.66667	4.68	5.26	25	24	28	13.8	12.72	11.15	21	21	31
P33	9.45	11.9		8.92	7.94667		6.79667	6.22667		19	20		10.53	11.4		32	35
P34	6.75	8.5	8.9	6.37333	6.14667	7.51333	5.11667	5.05	5.95333	26	26	26	13.54	13.75	13.8	17	18	19
P35	8.4	7.1	6.6	6.8	6.23333	6.8	5.66667	5.33333	5.23333	28	27	26	15.5	14.4	11.3	17	17	19
P36	10.69	12.04	9.58	12.4867	11.42	10.8033	8.72	9.64	8.15	25	22	22	20.68	16.93	14.45	32	37	25
P37	7.2	6	5.89	7.02667	6	6.28667	5.61	5	5.16667	24	26	28	13.72	11	10.84	25	21	24
P38	4.7	5.4	5.2	5.41333	5.3	5.9	3.91667	4.5	4.8	27	26	28	12.5	11.7	9.8	21	20	17
P39	10.15	10.03	10.39	9.6	6.99667	9.36667	7.07333	6.03	7.34667	16	17	20	12.69	11.87	15.33	26	25	24
P40	8.56	8.35	8.46	8.98667	8.23	7.66667	6.90333	6.33333	6.53333	21	24	26	11.7	11.73	12.91	33	39	38
P41	7.13			7.40333			6.45667			23	0		16.26			16
P42	7.1	7	6.4	8.23333	8.3	6.7	6.63333	6.66667	5.63333	25	25	24	18.1	17.4	12.9	30	36	21
P43	8.8	9.7	7.4	9.10333	7.46667	6.73333	7.3	6.36667	5.86667	20	24	27	16.6	15.3	14.9	29	25	26
P44	14	10.8	12.02	12.6667	9.27667	9.66	7.7	6.61667	6.9	20	20	24	14	11.15	10.8	26	23	22
P45	14	10.82	10.19	9.85667	8.72333	8.47333	7.70333	6.06333	7.10333	21	20	20	27.7	28.49	26.89	32	29	40
P46	9.35	8.33	10.04	7.04667	7.15333	7.17333	5.00667	6.37333	5.27333	26	26	27	14.48	13.53	13.46	34	42	36
P47	4.76	5.15	5.44	7.9	8.26333	8.02	4	3.22	3.77333	25	26	27	9	9.1	10.04	19	21	18
P48	6.3	6.5	6.5	6.7	7.43333	6.76667	5.53333	5.86667	5.6	26	26	27	11.9	13.3	12.6	18	32	24
P49	11.63	11.71	10.81	9.86667	10.6133	10.0067	7.38667	7.55667	6.97667	18	19	22	13.69	11.44	14.08	31	37	49
P50	6.13	6.93	6.67	6.03333	6.54333	6.76	4.84	5.61667	5.29	26	27	27	11.37	9.02	9.36	18	18	18
P51	10.8	10.05	9.51	7.99	8.80333	9.34333	6.65	7.28667	6.96667	20	20	18	14.03	9.32	11.64	26	25	29
P52	9.88	8.7		8.27	7.36		5.66	6.38		21	23		14.48	12.02		19	21
P53	12.14	12.28	8.98	9.90667	7.78333	7.81333	7.37667	6.7	6.65	24	26	26	21.99	14.61	14.91	21	40	26
P54	12.41	10.06	10.6	11.3333	10	11.0967	9.84667	8.40333	9.16	27	28	27	16.44	17.24	10.66	23	23	27
P55	5.77	7.48	8.13	8.24667	8.03333		6.22333	7.16		22	22		12.1	12.95		20	19
P56	8.4	8.7	7.3	8.03333	8.16667	7.43333	6.06667	6.16667	5.8	26	25	24	14.7	13.5	10.1	22	22	18
P57	7.01	7.78	7.54	6.93	7.44	7.99667	4.76667	5.3	5.02667	24	26	27	15.77	15.59	12.89	34	40	41
P58	7.8	8.32	9.21	6.46667	8.27667	6.55667	5.01	5.47667	4.38	25	21	24	13.79	11.03	9.69		16	19
P59	11.5	10.03	9.17	9.00667	8.03667	7.99333	6.80333	6.32	6.69333	19	22		16.25	11.28	12.63	17	30	25
P60	8.76	9.2		10.1833	10.0367		6.60667	6.27667		21	23	25	15.64	15.73		24	42
P61	6.8	6.7	6.7	5.63333	6.56667	6.03333	5.26667	5.63333	5.43333	26	27	27	11.5	11.3	10.3	18	19	19
P62	6.69	6.04	7.14	7.14333	6.66	7.53	5.80333	4.83	5.06333	27	28	28	8	6.95	7.12	16	16	17
P63	6.5	5.1	7.73	8.23	6.33333	6.44	6.03333	4.51	5.31	25	27	26	9.5	8.71	11.79	26	30	35
P64	9.6	9.1	8.3	6.53333	6.96667	6.76667	5.43333	5.8	5.36667	24	25	25	19	19.4	17.2	22	26	23
P65	14.9	12.4		9.9	10.7		7.9	9.7		22	24		22.3	18.4		36	35
P66	8.49	7.26	6.7	8.38667	7.54	7.51333	5.94667	5.96	5.64333	22	25	28	15.89	13.57	10.68	18	24	21
P67	8.69	6.94		6.94667	6.11333		6.14333	5.38333		23	25		13.78	9.59		33	31
P68	6.5	5.7	6.1	6.6	7.35333	5.7	4.83333	5.55	4.46667	27	26	28	14.9	12.5	11.4	16	22	30
P69	12.21	9.05	12.16	8.67667	7.64	8.1	6.84333	7.01	7.05667	15	16	20	12.86	12.26	13.85	35	37	39
P70	7.1	6.2		7.1	7.9		5.93333	6		22	26		14.5	10.8			20
P71	9	11.65		11	15.0167		7	8.3		23	25		14	15.03		28	41
P72	9.5	9.75	7.18	8.34	9.03333	8.93	5.69667	6.80667	7.5	19	22	26	18.2	16.7	12.17	30	34	29
P73	6.7	6.3		6.63333	6.73333		5.03333	5.26667		27	25		13.3	11.2		18	18
P74	11.07	11.45	11.58	10.0733	11.95	10.9667	9.27333	10.0167	9.48	19	25	22	19.36	17.48	17.59	29	25	34
P75	8.8	10	9.22	7.90667	8.93333	7.74	6.59333	7.46667	6.11	14	21	20	22.06	19.9	16.47	20	22	25
P76	6.8	7.2	6	6.76667	6.54333	6.16333	5.16667	4.66667	4.63333	25	25	26	15.5	13.8	11	21	26	22
P77	6.15	7.03	7.27	7.56667	7.48333	7.16333	6.17333	6.47	5.67	25	28	24	10.93	10.66	12.94	18	20	19
P78	4.89	6.6		6.56667	6.26667		4.76667	4.86667		26	26		10.7	9.6		41	40
P79	11.5	9.87	8.78	8.75	8.94333	8.36667	7.93	7.82	6.96667	20	20	22	12.9	11.17	10.38	18	25	17
P80	7.84	6.96	8.23	7.23667	7.37	6.79	5.15333	5.19	5.46333	23	25	24	12.23	13.46	12.5	28	28	25
P81	8.54			9.33333			7.88667			23	0		13.97
P82	8.2	6.73	7.34	6.78	6.73667	6.40667	5.38667	5.42333	5.56333	23	25	25	13.06	13.8	13.44	17	19	17
P83	6.3	7.17	6.45	7	6.42333	7.18333	5.81333	5.66	6.03	27	26	25	12	10.5	10.14	18	20	19
P84	10.3	10.9		11.6667	11.8		9.33333	9.63333		18	20		13.6	13.9			31
P85	11.93	9.15	9.2	10.1033	8.87333	7.86333	7.14333	7.47	6.72	21	20	24	15.7	12.43	10.3	25	31	27
P86	11.6	14		11.7667	12.8667		10	12.3667		23	19		18	16		34	44
P87	8.33	7.92	8.66	7.82	7.26667	7.70333	5.64	5.60667	6.28333	25	26	25	6.35	7.04	7.09	20	22	24
P88	6.7	6.9	6.8	7.04333	6.66667	6.73333	4.06667	4.26667	4.63333	22	22	26	17.4	15.4	12.8	36	34	25
P89	9	7.31		6	6.21667		5	5.2		23	26		11	11.2		28	27	24
P90	11.17	6.93	6.36	8.43	8.75667	7.51	6.08667	6.13333	5.73	25	26	25	14.88	14.81	13.29	21	23	22
P91	5.5	7.3	6.4	6.3	6.5	6.66667	5.13333	5.26667	5.36667	25	27	26	9.4	10.6	10.7	33	32	28
P92	10.51	7.8	6.26	12.34	8.55	7.54333	7.55333	5.80333	5.67	24	25	26	18.51	14.64	10.86	19	23	19
P93	10.74	9.91	10.2	10.02	10.0967	10.66	8.72	8.93667	8.78333	26	24	24	14.97	14.55	13.78	25	38	25
P94	9.39	9.7	8.68	7.97333	7.67	7.35	6.61667	5.43333	5.10667	24	27	25	13.55	8.64	10.7	23	32	36
P95	7.44	7.73	7.58	7.62	8.25333	7.74667	6.37	7.05333	6.61333	23	22	21	12.15	12.57	12.28	22	22	21
P96	5.89	7.6	7.35	6.99333	6.65	6.92333	5.83667	5.38667	5.60333	26	27	28	11.66	12.54	12.34	44	41	33
P97	6.52	7.27	6.74	7.41333	7.65667	7.91667	6.61667	6.13	6.67333	23	20	21	10.42	12.42	12.29	24	31
P98	11.8	10.14		8.26667	9.04333		6.26667	6.61667		22	23		11.8	14		18	20	25
P99	7.04	6.23	6.36	7.86	7.64333	7.12667	6.68667	6.39667	6.18667	28	28	26	11.01	10.23	11.2	21	22
P100	6.84	7.84		6.81667	7.66667		6.12667	6.66667		25	25		10.84	10.78

## Sheet: User experience
Participant Id	UEQ1	UEQ2	UEQ3	UEQ4	UEQ5	UEQ6	UEQ7	UEQ8	UEQ9	UEQ10	UEQ11	UEQ12	UEQ13	UEQ14	UEQ15	UEQ16	UEQ17	UEQ18	UEQ19	UEQ20	UEQ21	UEQ22	UEQ23	UEQ24	UEQ25	UEQ26
P1	6	7	1	1	2	6	7	6	1	1	7	1	6	6	7	6	1	1	2	7	1	7	1	1	1	6
P2	6	6	3	2	1	4	5	5	3	4	6	2	6	5	5	6	2	2	2	6	2	7	1	2	2	7
P3	3	6	1	6	2	5	6	2	3	1	5	3	1	6	6	5	6	2	6	5	3	3	2	2	5	7
P4	7	7	1	1	1	6	7	7	1	1	7	1	7	6	7	7	1	1	1	7	1	7	1	1	1	7
P5	6	5	2	2	2	4	6	4	3	2	6	2	5	6	7	5	5	2	2	6	2	6	3	2	2	2
P6	6	6	2	2	2	5	6	5	4	4	6	2	6	5	6	5	2	2	4	6	2	6	2	2	2	4
P7	6	6	4	1	1	4	7	2	4	1	7	1	4	6	7	6	1	1	5	7	1	7	2	1	1	7
P8	4	4	2	3	4	6	6	5	4	2	5	4	2	6	6	5	3	2	5	5	5	4	2	2	3	2
P9	6	6	3	3	3	5	5	4	4	3	4	4	5	6	6	5	4	2	3	5	3	6	4	2	3	4
P10	7	7	1	1	2	7	7	7	4	1	7	1	5	7	7	7	2	1	4	7	2	6	1	1	2	6
P11	7	7	2	1	2	7	7	2	2	1	7	1	7	7	7	7	1	1	1	6	1	7	2	2	2	7
P12	7	6	1	2	1	7	7	4	2	2	6	1	4	7	7	7	4	1	2	6	3	5	1	1	1	6
P13
P14	7	5	4	2	3	4	4	4	4	3	6	4	5	5	6	5	4	2	4	5	3	5	4	2	3	6
P15	5	6	3	3	4	4	4	5	2	2	5	3	5	5	6	5	4	6	4	3	3	2	2	2	4	5
P16	5	5	2	6	3	6	6	5	5	3	5	3	6	5	6	6	4	3	5	4	5	5	3	3	2	7
P17	6	6	3	2	1	6	6	6	2	2	6	1	3	6	6	6	2	1	4	6	2	6	2	2	2	6
P18	6	7	2	2	3	5	6	6	2	2	6	2	6	6	6	6	2	2	4	6	2	6	2	2	2	6
P19	4	6	4	2	3	5	6	4	3	2	6	2	5	5	7	5	2	2	4	4	4	6	4	4	4	5
P20	6	6	5	5	2	6	5	6	4	2	6	2	6	6	6	6	2	2	5	6	2	6	2	2	2	7
P21	6	5	1	3	4	4	5	3	2	1	5	4	3	5	7	5	6	3	7	4	5	4	5	2	2	7
P22
P23	7	6	1	1	2	6	6	4	2	1	7	1	7	7	6	6	1	1	1	6	1	7	1	1	2	4
P24	6	6	2	2	2	4	5	4	3	2	6	2	6	6	6	6	2	2	4	6	2	6	2	2	2	4
P25
P26	7	7	1	2	2	6	6	5	2	2	6	2	5	6	6	5	5	2	2	6	2	6	2	2	2	6
P27	6	6	2	5	2	4	6	4	3	1	6	2	5	6	6	6	4	3	2	5	3	6	2	1	2	7
P28
P29	3	6	4	2	3	6	2	2	2	2	5	3	2	3	7	4	4	5	4	5	5	3	5	4	4	4
P30	4	3	5	5	3	3	6	3	5	2	4	5	5	5	4	5	5	5	4	5	5	5	4	5	6	7
P31
P32	6	7	4	7	2	5	6	6	2	1	7	1	6	6	7	6	2	1	2	5	2	7	2	2	1	7
P33
P34	5	5	2	2	3	5	4	4	4	2	4	3	3	5	6	5	2	2	4	6	3	6	4	3	3	6
P35	6	7	1	1	2	5	6	4	4	1	6	1	6	6	6	6	1	1	2	6	1	4	1	1	1	6
P36	6	6	2	2	1	6	7	4	2	2	7	1	4	6	6	6	1	1	1	7	1	7	1	1	1	7
P37	6	6	2	2	2	6	6	2	2	2	6	2	5	6	6	6	2	2	4	6	2	6	2	2	2	6
P38	6	6	3	2	3	4	5	5	3	2	6	2	6	6	5	6	2	2	3	6	2	6	3	2	2	5
P39	6	7	2	1	1	4	7	4	4	2	7	2	6	7	7	7	2	1	4	7	1	7	1	1	1	7
P40	6	6	4	2	2	4	5	7	4	2	7	1	7	7	6	6	2	1	1	7	2	6	1	2	1	6
P41
P42	7	6	1	1	2	5	7	6	1	1	6	2	5	6	6	7	2	1	2	6	1	6	2	2	2	7
P43	6	7	4	1	1	4	7	7	4	4	6	2	7	5	5	6	2	1	2	6	1	6	2	2	1	5
P44	7	7	3	2	2	5	6	4	3	2	6	2	3	6	3	6	1	1	1	7	2	7	2	2	2	7
P45	7	7	2	2	1	6	7	6	2	1	7	1	2	7	7	6	2	1	2	7	1	7	1	1	1	7
P46	6	6	2	2	2	5	6	6	2	2	6	2	6	6	6	6	3	2	3	6	2	6	2	2	3	6
P47	6	6	3	2	2	4	4	6	3	2	7	2	4	6	6	6	2	2	3	6	3	6	2	2	1	6
P48	5	7	4	1	1	4	7	4	1	1	7	2	7	7	4	6	1	1	3	7	1	7	1	3	1	4
P49	7	7	3	1	1	4	7	7	1	1	5	1	4	7	7	6	1	1	1	7	2	7	2	1	1	7
P50	6	7	2	1	1	5	7	7	2	2	7	1	6	7	7	6	2	1	1	7	2	3	1	1	2	7
P51	7	7	1	2	1	6	7	7	2	1	7	1	3	6	6	6	4	2	3	6	2	6	3	2	1	6
P52	6	5	3	3	2	3	4	6	4	2	6	2	3	5	6	6	2	2	4	6	5	6	5	3	2	6
P53	7	6	5	4	2	6	7	6	6	2	5	2	6	6	6	6	2	1	5	6	2	6	1	1	1	4
P54	4	6	6	1	4	3	4	6	2	4	4	4	6	5	6	4	3	3	5	4	3	4	2	4	4	6
P55	6	6	3	3	2	5	5	5	3	2	6	2	2	5	6	6	2	2	6	6	2	6	2	2	2	6
P56	7	7	1	1	1	7	7	7	4	1	7	1	7	7	7	7	1	1	1	7	1	7	1	1	1	7
P57	6	6	2	1	2	4	5	4	4	4	5	2	7	6	6	5	2	2	4	6	2	6	2	3	2	4
P58	7	7	1	1	1	6	7	7	1	1	7	1	7	7	7	7	1	1	2	7	1	6	2	1	1	7
P59	7	7	1	1	1	6	6	4	3	2	6	1	4	6	6	6	2	2	4	6	2	7	2	2	2	7
P60
P61	6	6	2	2	2	5	6	5	3	2	6	2	6	6	5	6	3	1	3	6	2	6	2	2	2	3
P62	6	7	2	2	3	6	6	5	2	1	6	2	4	6	7	6	1	2	3	5	2	6	1	2	2	7
P63	6	6	3	2	2	4	6	6	3	2	6	2	6	5	6	6	2	3	3	6	2	6	2	2	2	6
P64	7	7	6	1	2	4	6	6	4	2	6	1	7	4	2	7	2	1	4	6	1	6	1	2	1	7
P65	7	5	2	2	1	6	7	6	4	6	7	1	4	7	5	7	2	1	2	6	2	6	2	1	1	6
P66	6	6	2	2	2	6	6	4	2	2	6	2	4	6	6	6	2	2	4	6	2	6	2	2	2	6
P67
P68	5	5	3	3	3	5	5	5	3	4	6	3	6	5	6	6	3	3	3	5	3	5	4	4	3	5
P69	6	7	2	1	2	7	7	5	5	2	6	1	6	7	7	7	2	1	1	6	1	7	1	2	2	6
P70
P71
P72	6	5	3	2	1	5	6	6	4	1	7	1	6	7	7	6	1	1	3	7	2	7	2	1	1	7
P73	5	6	1	2	3	5	6	4	1	1	7	2	2	7	7	6	6	1	6	4	1	5	2	2	2	7
P74	7	7	2	2	2	7	7	6	4	2	7	1	7	7	7	7	2	1	3	7	1	7	2	2	1	7
P75	6	6	2	2	1	4	6	7	4	1	7	1	5	7	7	7	2	1	1	6	2	7	1	2	1	7
P76	7	6	2	2	1	6	6	4	4	2	6	1	3	6	7	6	2	2	1	6	2	6	1	2	2	7
P77	7	6	1	1	1	5	7	6	1	1	7	1	4	7	7	7	2	1	4	6	2	6	2	1	1	7
P78
P79	6	6	2	2	2	4	5	5	4	3	6	2	5	6	6	6	3	1	2	5	2	5	3	2	2	5
P80	7	7	1	1	1	4	6	4	2	3	7	2	5	7	7	6	2	1	1	6	4	6	2	2	1	7
P81
P82	5	6	5	2	4	5	4	6	2	4	5	2	5	5	5	5	3	4	2	5	3	5	3	3	3	6
P83	6	6	2	2	2	4	6	4	4	2	4	2	6	5	7	6	2	2	4	4	2	6	2	2	2	6
P84	6	6	2	3	2	6	6	6	2	2	6	2	4	5	5	6	2	1	4	6	2	6	2	2	3	5
P85	6	7	1	1	1	7	7	6	2	1	6	1	6	6	7	6	2	1	4	6	2	7	1	1	1	7
P86
P87	6	5	4	3	3	6	5	5	3	2	6	3	4	5	4	5	5	2	4	4	3	6	4	3	4	6
P88	6	6	2	1	2	6	6	5	2	2	7	1	5	6	7	7	3	2	1	7	3	6	2	2	1	7
P89	7	7	1	1	1	6	7	5	1	1	7	1	6	7	7	7	2	1	2	7	1	7	1	1	1	7
P90	6	6	1	1	2	7	6	6	1	1	6	1	5	7	6	7	2	1	1	6	1	6	2	1	1	7
P91	7	7	2	1	1	7	7	5	1	1	7	1	7	7	7	7	1	1	1	7	1	7	1	1	1	7
P92	5	7	4	6	2	4	5	7	4	3	5	3	7	6	6	5	5	2	4	6	2	4	2	3	3	4
P93	7	5	1	2	1	5	7	5	2	2	6	2	6	6	6	5	2	1	1	6	3	6	2	2	2	6
P94	7	7	1	1	1	7	7	7	2	2	7	1	7	7	7	7	2	2	2	7	2	7	1	1	2	7
P95	5	3	5	4	4	4	4	5	4	4	3	3	4	4	5	5	4	3	3	3	5	4	4	3	3	5
P96	6	7	3	2	1	6	6	5	2	1	6	1	7	6	7	6	2	1	2	6	1	7	1	1	1	7
P97	6	5	6	3	2	4	4	6	4	2	6	2	6	5	6	5	2	2	4	5	3	5	2	3	2	6
P98	6	5	2	3	2	3	6	4	4	3	6	6	6	6	6	6	3	2	3	5	2	6	3	3	3	6
P99	6	6	3	2	2	5	6	6	5	3	5	3	6	6	7	6	2	2	4	6	2	6	2	2	3	7
P100	7	7	2	1	1	5	6	3	2	1	7	1	7	6	7	5	1	1	2	6	1	7	2	1	2	7

## Sheet: Technology acceptance
Participant Id	ATechQ_1	ATechQ_2	ATechQ_3	ATechQ_4	ATechQ_5	ATechQ_6	ATechQ_7	ATechQ_8	ATechQ_9	ATechQ_10	ATechQ_11	ATechQ_12	ATechQ_13	ATechQ_14	ATechQ_15	ATechQ_16	ATechQ_17
P1	4	5	4	5	4	4	2	2	2	2	4	5	2	4	5	4	5
P2	1	2	5	5	4	5	4	5	4	5	4	5	2	5	5	4	2
P3	2	2	3	1	1	2	4	3	3	2	2	4	4	2	3	2	4
P4	5	5	4	4	4	4	4	4	4	4	4	4	4	4	4	4	4
P5	4	4	4	4	4	3	4	4	4	4	4	4	4	4	4	4	4
P6	4	4	4	4	3	2	4	2	3	3	3	4	4	4	2	3	2
P7	4	4	4	4	3	4	4	4	4	4	4	4	4	4	4	4	4
P8	4	4	4	3	5	5	5	5	5	5	5	3	3	3	5	5	4
P9	4	4	4	4	4	3	4	3	3	3	4	4	4	4	4	4	4
P10	5	5	5	5	5	4	5	4	5	4	5	5	5	5	5	5	4
P11	5	5	5	5	4	5	5	4	5	4	5	4	4	5	4	4	5
P12	4	4	3	4	4	4	4	3	3	4	4	4	5	4	3	4	4
P13
P14	4	3	4	4	4	3	4	3	3	3	4	3	4	3	4	4	4
P15	4	5	5	4	2	2	5	3	4	3	2	4	2	4	4	2	2
P16	4	4	2	4	4	4	3	5	5	4	4	4	4	4	4	4	5
P17	2	4	4	4	4	4	5	3	4	3	4	4	4	4	4	4	4
P18	4	4	4	4	2	4	4	4	4	4	3	4	4	4	4	3	4
P19	4	4	2	4	4	4	3	2	3	4	4	2	3	3	3	4	3
P20	4	4	3	4	5	5	4	4	4	4	5	4	4	4	4	5	4
P21	4	3	4	4	4	2	3	3	4	4	3	2	2	4	4	3	3
P22
P23	4	4	4	4	4	4	5	4	4	4	4	4	4	4	3	4	5
P24	4	4	4	4	5	3	4	4	5	5	5	4	3	4	4	4	4
P25
P26	4	4	4	4	5	4	4	3	3	2	4	4	4	4	4	4	4
P27	4	4	5	3	3	5	4	3	5	4	3	4	2	2	4	2	2
P28
P29	4	2	4	4	2	2	4	4	4	3	2	4	2	2	2	2	2
P30	3	2	4	3	2	2	4	2	2	2	2	2	3	2	2	2	3
P31
P32	5	5	4	4	4	4	4	4	4	4	3	4	4	4	5	3	4
P33
P34	5	2	4	4	4	4	3	3	4	3	4	2	3	4	4	4	3
P35	4	4	3	4	2	3	3	4	3	4	3	4	3	4	4	3	3
P36	4	4	4	4	5	4	4	4	3	5	5	4	4	4	5	5	4
P37	5	5	4	4	3	4	4	4	4	4	3	4	4	4	4	3	4
P38	4	4	4	4	5	4	4	4	5	5	5	4	4	4	5	5	4
P39	5	4	5	5	5	3	5	5	5	5	5	5	5	5	5	5	5
P40	4	4	4	4	4	3	4	4	4	4	4	4	2	4	4	4	2
P41
P42	5	4	4	5	3	5	4	4	4	3	4	5	4	4	4	4	4
P43	4	4	3	5	2	5	3	4	2	4	3	5	4	4	4	3	3
P44	5	5	5	5	4	5	5	5	5	5	5	5	5	5	4	5	5
P45	5	4	5	4	4	4	4	5	5	5	5	5	5	4	5	4	5
P46	5	5	5	5	4	3	5	4	4	5	5	4	4	4	4	4	4
P47	5	4	5	5	5	3	3	3	5	2	5	5	5	4	3	3	3
P48	4	5	5	5	4	4	3	4	5	5	4	4	4	4	4	4	4
P49	5	3	4	4	5	4	4	5	4	5	5	5	4	4	5	4	4
P50	5	5	5	5	4	4	3	4	5	4	4	4	4	4	4	4	4
P51	5	3	4	4	4	4	4	4	4	4	4	4	4	4	4	4	4
P52	4	4	4	4	4	3	4	4	4	4	4	4	4	4	4	4	4
P53	4	4	4	4	4	4	2	4	4	4	4	4	4	4	4	4	4
P54	4	4	4	4	2	2	4	3	3	3	2	4	2	4	3	2	2
P55	4	4	4	4	4	4	4	4	4	4	4	4	2	4	3	4	3
P56	4	4	4	4	4	3	4	4	5	5	5	5	2	4	4	5	3
P57	5	5	5	4	4	4	3	4	3	4	4	5	2	5	4	4	2
P58	4	4	4	4	5	5	5	5	4	5	5	4	4	4	5	5	5
P59	5	4	5	5	5	5	3	4	4	4	5	5	3	4	4	5	3
P60
P61	4	4	4	4	4	4	4	4	4	4	4	4	3	4	4	4	3
P62	4	4	4	4	2	2	4	3	3	3	2	4	4	4	4	2	4
P63	4	4	4	4	4	3	4	3	4	4	4	4	3	4	4	4	3
P64	5	5	5	5	4	5	3	3	2	4	5	5	3	5	3	5	3
P65	5	5	3	5	5	5	5	5	4	4	5	5	4	5	4	4	4
P66	4	4	4	4	4	4	4	4	3	4	4	4	4	4	3	3	2
P67
P68	4	4	4	4	4	3	4	5	5	4	4	4	4	4	4	4	3
P69	4	4	4	4	4	4	4	4	4	4	4	4	4	4	4	4	3
P70
P71
P72	4	3	4	3	5	5	5	5	5	5	5	4	4	3	4	5	4
P73	4	3	4	4	2	4	5	4	3	4	2	5	3	4	4	2	3
P74	4	4	4	4	4	3	4	2	3	2	4	4	4	4	4	4	4
P75	4	4	5	4	4	5	5	5	2	4	4	4	4	3	3	3	4
P76	5	5	4	4	4	4	4	3	4	5	4	5	4	5	4	4	4
P77	5	5	4	5	5	4	4	4	5	5	4	4	3	4	4	4	4
P78
P79	4	4	4	4	5	4	4	4	3	4	5	4	4	4	4	4	4
P80	4	4	4	4	4	4	4	4	5	4	4	4	4	4	5	4	4
P81
P82	4	4	4	4	4	4	5	3	4	4	4	4	3	4	4	4	3
P83	4	4	2	4	3	3	4	2	4	4	3	4	4	4	4	3	3
P84	4	4	4	2	4	4	4	3	2	3	4	4	4	4	3	4	4
P85	4	4	4	5	5	4	4	5	3	4	4	5	3	4	4	4	4
P86
P87	4	5	4	4	5	5	3	3	3	4	5	3	4	4	4	5	4
P88	5	5	3	5	5	5	4	5	3	5	5	5	4	5	3	5	5
P89	5	5	3	5	5	5	3	4	4	5	4	5	4	4	5	5	3
P90	5	5	5	5	5	4	3	5	5	5	5	5	3	5	4	5	4
P91	5	4	5	5	5	5	5	5	5	5	5	5	5	5	5	5	5
P92	5	5	4	4	4	3	4	3	4	3	4	5	4	4	4	4	4
P93	4	4	4	4	5	4	3	3	4	4	4	4	4	4	4	4	3
P94	4	4	4	5	5	4	4	5	5	5	5	5	5	5	5	5	5
P95	3	4	4	3	2	4	4	3	5	4	2	2	5	4	2	2	5
P96	5	5	4	5	4	5	5	3	5	2	5	5	5	5	5	5	5
P97	5	3	4	3	4	4	4	4	4	5	4	3	4	2	4	4	4
P98	4	2	5	3	4	4	4	4	5	4	3	4	4	5	3	3	3
P99	4	4	4	5	4	3	4	3	4	4	4	4	2	4	4	4	2
P100	5	4	4	4	5	5	4	4	4	4	4	5	5	4	4	4	4

## Sheet: Strolll AR Evaluation
Participant Id	StrolllARE_Q1	StrolllARE_Q2	StrolllARE_Q3	StrolllARE_Q4	StrolllARE_Q5	StrolllARE_Q6	StrolllARE_Q7	StrolllARE_Q8	StrolllARE_Q9
P1	2	5	5	4	3	2	5	1	8
P2	4	4	5	5	5	5	4	1	8
P3	3	2	4	2	5	2	3	2	7
P4	3	5	4	4	5	4	4	2	10
P5	4	4	4	4	4	4	2	2	8
P6	2	2	4	5	4	4	4	2	8
P7	2	4	4	4	4	4	4	1	7
P8	1	3	5	5	4	3	2	4	9
P9	2	4	4	4	3	3	4	3	7
P10	1	5	5	5	5	5	5	1	8
P11	1	5	5	5	5	4	5	1	9
P12	4	4	5	4	4	5	5	2	8
P13
P14	2	4	4	5	4	3	5	1	7
P15	4	2	3	4	5	4	5	1	7
P16	2	4	4	4	3	2	4	4	8
P17	2	4	5	4	3	4	4	2	10
P18	1	4	4	4	4	3	4	1	7
P19	3	4	4	4	4	3	4	2	8
P20	3	4	4	5	3	4	4	2	8
P21	2	4	4	4	5	4	5	2	7
P22
P23	2	4	4	4	5	4	4	1	9
P24	2	5	4	5	4	4	4	2	8
P25
P26	4	4	5	5	4	3	4	1	10
P27	2	4	5	4	4	4	5	1	8
P28
P29	2	2	3	2	2	3	2	5	2
P30	2	3	4	4	3	2	4	2	5
P31
P32	2	4	5	5	5	5	5	1	9
P33
P34	3	4	4	4	2	4	5	2	7
P35	4	3	4	4	4	4	4	2	8
P36	2	4	5	5	5	4	4	1	9
P37	1	5	5	5	5	2	5	2	9
P38	2	4	5	5	4	4	4	1	9
P39	3	5	5	5	4	4	5	4	10
P40	2	4	5	4	4	2	5	2	9
P41
P42	2	4	4	4	3	5	5	2	9
P43	4	4	3	3	4	3	3	4	8
P44	1	5	4	5	4	3	5	1	9
P45	1	5	5	5	5	5	5	2	10
P46	2	4	5	5	5	5	5	5	8
P47	4	4	5	4	5	4	4	4	8
P48	1	5	5	5	5	5	4	1	10
P49	1	5	5	4	4	3	3	4	8
P50	2	5	5	5	4	4	5	1	10
P51	3	4	4	5	4	4	4	2	8
P52	1	4	5	3	3	5	5	2	9
P53	2	4	4	5	4	2	4	2	8
P54	4	3	4	2	1	3	4	2	3
P55	2	4	4	4	4	4	4	2	8
P56	4	5	5	4	4	2	4	2	10
P57	4	3	4	4	4	3	4	4	7
P58	2	5	4	5	5	5	5	2	10
P59	1	5	5	5	4	4	4	1	9
P60
P61	2	5	5	4	4	4	4	2	8
P62	2	3	5	5	4	5	5	1	8
P63	2	4	4	4	4	4	2	4	7
P64	1	4	5	5	5	3	5	3	7
P65	1	5	5	4	5	5	5	1	8
P66	1	4	4	4	4	3	4	2	9
P67
P68	2	5	5	5	2	2	5	2	8
P69	1	5	5	5	4	3	5	2	9
P70
P71
P72	1	3	5	5	4	5	5	1	10
P73	3	3	5	5	4	4	5	1	6
P74	2	4	4	4	3	5	3	4	8
P75	4	4	5	5	4	3	5	1	7
P76	3	4	5	5	5	4	5	2	8
P77	2	4	4	4	4	4	4	1	8
P78
P79	3	4	4	5	4	3	4	2	8
P80	1	5	5	5	3	4	5	2	9
P81
P82	2	4	5	4	4	3	4	1	8
P83	2	4	4	5	5	3	4	2	8
P84	2	3	4	4	2	4	4	3	8
P85	1	4	5	5	4	4	4	2	8
P86
P87	1	5	5	4	4	2	4	1	8
P88	4	5	5	5	3	4	4	2	8
P89	1	5	5	5	5	3	4	1	10
P90	2	5	5	5	4	3	4	2	10
P91	1	5	5	5	5	3	5	1	10
P92	1	4	5	5	4	4	5	1	9
P93	2	4	4	4	2	3	4	1	9
P94	1	5	5	5	4	5	5	1	10
P95	3	4	4	4	4	3	3	2	5
P96	1	5	5	5	5	5	5	2	9
P97	1	4	4	4	4	4	4	3	8
P98	2	4	5	4	4	4	2	4	8
P99	2	2	5	4	4	3	4	2	7
P100	4	5	5	4	4	3	5	1	8
